# Supplementary material for: Ultrasound Radiomics Nomogram to Diagnose Sub-Centimeter Thyroid Nodules Based on ACR TI-RADS
Source: Cancers (Basel). 2022 Oct 3;14(19):4826. doi: 10.3390/cancers14194826 (PMC9562658; doi:10.3390/cancers14194826)
Supplement: Supplementary file 1 [file cancers-14-04826-s001.zip]

Archive with 1 entries (1 files):
- cancers-1790725-supplementary.pdf
